# Supplementary material for: Sex representation in trials relative to indication-specific disease burden in FDA-approved drugs (2015–2023)
Source: Nat Commun. 2026 Jun 23;17:6962. doi: 10.1038/s41467-026-74469-z (PMC13392115; doi:10.1038/s41467-026-74469-z)
Supplement: Supplementary file 4 — Supplementary Data 2 [file 41467_2026_74469_MOESM4_ESM.xlsx]

## Sheet: Sheet1
SUPPLEMENTAL DATA 2
Prevalence by disease indication
Therapeutic Area	FDA Assigned Therapeutic Area	Indication	Trade Name	Generic Name	Year FDA approval	Female prevalence ratio (%)
Autoimmune and Inflammatory Diseases	Autoimmune, Inflammatory and lung disease	SLE	Saphnelo	anifrolumab-fnia	2021	90.1786
Autoimmune and Inflammatory Diseases	Autoimmune, Inflammatory and lung disease	Lupus nephritis	Lupkynis	voclosporin	2021	79.9624
Autoimmune and Inflammatory Diseases	Other	Rheumatoid arthritis	Kevzara	sarilumab	2017	71.4101
Autoimmune and Inflammatory Diseases	Other	Rheumatoid arthritis	Olumiant	baricitinib	2018	71.4101
Autoimmune and Inflammatory Diseases	Other	Rheumatoid arthritis	Rinvoq	upadacitinib	2019	71.4101
Autoimmune and Inflammatory Diseases	Other	Atopic dermatitis	Eucrisa	Crisaborole	2016	61.4748
Autoimmune and Inflammatory Diseases	Autoimmune, Inflammatory and lung disease	Atopic dermatitis	Adbry	tralokinumab-ldrm	2021	61.4748
Autoimmune and Inflammatory Diseases	Autoimmune, Inflammatory and lung disease	Atopic dermatitis	Cibinqo	abrocitinib	2022	61.4748
Autoimmune and Inflammatory Diseases	Other	Atopic dermatitis	Dupixent	dupilumab	2017	61.4748
Autoimmune and Inflammatory Diseases	Autoimmune, Inflammatory and lung disease	Plaque psoriasis	Vtama	tapinarof	2022	53.7975
Autoimmune and Inflammatory Diseases	Autoimmune, Inflammatory and lung disease	Plaque psoriasis	Sotyktu	deucravacitinib	2022	53.7975
Autoimmune and Inflammatory Diseases	Other	Plaque psoriasis	Taltz	Ixekizumab	2016	53.7975
Autoimmune and Inflammatory Diseases	Other	Plaque psoriasis	Siliq	brodalumab	2017	53.7975
Autoimmune and Inflammatory Diseases	Other	Plaque psoriasis	cosentyx	secukinumab	2015	53.7975
Autoimmune and Inflammatory Diseases	Other	Plaque psoriasis	Skyrizi	risankizumab-rzaa	2019	53.7975
Autoimmune and Inflammatory Diseases	Other	Plaque psoriasis	Ilumya	Tildrakizumab-asmn	2018	53.7975
Autoimmune and Inflammatory Diseases	Other	Plaque psoriasis	Tremfya	guselkumab	2017	53.7975
Autoimmune and Inflammatory Diseases	Autoimmune, Inflammatory and lung disease	Plaque psoriasis	Bimzelx	bimekizumab-bkzx	2023	53.7975
Autoimmune and Inflammatory Diseases	Other	Gout	Zurampic	lesinurad	2015	25.7001
Cancer	cancer	Cervical cancer	Tivdak	tisotumab vedotin-tftv	2021	100
Cancer	cancer	Endometrial cancer	Jemperli	dostarlimab-gxly	2021	100
Cancer	cancer	Breast cancer	Piqray	Alpelisib	2019	99.0196
Cancer	cancer	Breast cancer, ER-positive, HER2-negative advanced	Ibrance	Palbociclib	2015	99.0196
Cancer	cancer	Breast Cancer, HER2-overexpressed	Nerlynx	neratinib	2017	99.0196
Cancer	cancer	Breast cancer, HER2-positive	enhertu	fam-trastuzumab deruxtecan-nxki	2019	99.0196
Cancer	cancer	Breast cancer, HR-positive, HER2-negative	Kisqali	ribociclib	2017	99.0196
Cancer	cancer	Breast cancer, HR-positive, HER2-negative	Verzenio	abemaciclib	2017	99.0196
Cancer	cancer	Breast cancer	Truqap	capivasertib	2023	99.0196
Cancer	cancer	Breast cancer, HER2-positive	Margenza	margetuximab-cmkb	2020	99.0196
Cancer	cancer	Breast cancer, Triple-negative	Trodelvy	sacituzumab govitecan	2020	99.0196
Cancer	cancer	Breast cancer, ER-positive, HER2-negative, ESR1-mutant	Orserdu	elacestrant	2023	99.0196
Cancer	cancer	Breast cancer, BRCA-mutated HER2-negative	Talzenna	Talazoparib	2018	99.0196
Cancer	cancer	EGFR exon 20-mutated NSCLC	Rybrevant	amivantamab-vmjw	2021	64.4595
Cancer	cancer	Colorectal cancer	Fruzaqla	fruquintinib	2023	43.8919
Cancer	cancer	Colorectal cancer	Lonsurf	trifluridine and tipiracil	2015	43.8919
Cancer	cancer	DLBCL and high-grade B-cell lymphoma	Epkinly		2023	41.585
Cancer	cancer	DLBCL or large B-cell lymphoma	Columvi	glofitamab-gxbm	2023	41.585
Cancer	cancer	CSCC	Libtayo	cemiplimab-rwlc	2018	38.7637
Cancer	cancer	Basal cell carcinoma	Odomzo	Sonidegib	2015	34.7521
Cancer	cancer	Renal cell carcinoma	Fotivda	tivozanib	2021	34.1483
Cancer	Other	Urothelial carcinoma	Tecentriq	atezolizumab	2016	23.6593
Cancer	cancer	Urothelial cancers	padcev	enfortumab vedotin-ejfv	2019	23.6593
Cancer	cancer	Urothelial carcinoma	Imfinzi	durvalumab	2017	23.6593
Cancer	cancer	Bladder cancer	Balversa	erdafitinib	2019	20.1195
Cancer	cancer	Prostate cancer	Erleada	Apalutamide	2018	0
Cancer	cancer	Prostate cancer	Nubeqa	darolutamide	2019	0
Cancer	cancer	Prostate cancer	orgovyx	relugolix	2020	0
Cancer	cancer	Prostate cancer (PSMA-positive)	Pluvicto	lutetium Lu 177 vipivotide tetraxetan	2022	0
Cancer Associated	Other	Chemotherapy-induced emesis	Akynzeo	netupitant/palonosetro	2018	73.9967
Cancer Associated	Other	Nausea and vomiting associated with chemotherapy	Varubi	rolapitant	2015	73.0951
Cancer Associated	Heart Blood Kidney Endocrine Diseases	Chemotherapy-induced myelosuppression	Cosela	Trilaciclib	2021	38.4723
Cardiovascular Diseases	Other	Blood pressure in adults with septic or other distributive shock	Giapreza	angiotensin II	2017	51.9694
Cardiovascular Diseases	Heart Blood Kidney Endocrine Diseases	HeFH [or ASCVD]	Leqvio	inclisiran	2021	50.5
Cardiovascular Diseases	Other	HeFH [or atherosclerotic cardiovascular disease]	Nexletol	bempedoic acid and ezetimibe	2020	50.5
Cardiovascular Diseases	Heart Blood Kidney Endocrine Diseases	Atherosclerotic cardiovascular disease ASCVD, [HeFH or]	Leqvio	inclisiran	2021	44.6938
Cardiovascular Diseases	Other	Atherosclerotic cardiovascular disease, [HeFH or]	Nexletol	bempedoic acid and ezetimibe	2020	44.6938
Cardiovascular Diseases	Cadiovascular	LDL lowering	Praluent	alirocumab	2015	43.8518
Cardiovascular Diseases	Heart Blood Kidney Endocrine Diseases	Heart failure	Inpefa		2023	43.8
Cardiovascular Diseases	Cadiovascular	Chronic heart failure	Corlanor	Ivabradine	2015	38.4723
Cardiovascular Diseases	Heart Blood Kidney Endocrine Diseases	Chronic heart failure	Verquvo	Vericiguat	2021	38.4723
Cardiovascular Diseases	Cadiovascular	Chronic heart failure	Entresto	sacubitril / valsartan	2015	38.4723
Cardiovascular Diseases	Cadiovascular	Myocardial infarction, repeat coronary revascularization, and stent thrombosis	Kengreal	Cangrelor	2015	37.9699
Dermatology	Other	Acne vulgaris	Winlevi	clascoterone	2020	64.1015
Dermatology	Other	Acne vulgaris	Aklief	Trifarotene	2019	64.1015
Dermatology	Autoimmune, Inflammatory and lung disease	Alopecia areata	Litfulo	Ritlecitinib	2023	61.7734
Dermatology	Other	Actinic keratosis	Klisyri	tirbanibulin	2020	55.4945
Dermatology	Other	Glabellar lines associated with corrugator and/or procerus muscle activity	Jeuveau	PrabotulinumtoxinA-xvfs	2019	50.5
Dermatology	Autoimmune, Inflammatory and lung disease	Glabellar lines	Daxxify	DaxibotulinumtoxinA-lanm	2022	50.5
Dermatology	Other	Fat below the chin	Kybella	Deoxycholic Acid	2015	50.5
Endocrinology and Endocrine Disorders	Other	Osteoporosis	Evenity	Romosozumab-aqqg	2019	81.9971
Endocrinology and Endocrine Disorders	Endocrinology	Osteoporosis	Tymlos	abaloparatide	2017	81.9971
Endocrinology and Endocrine Disorders	Heart Blood Kidney Endocrine Diseases	Hypoglycaemia (Severe)	Zegaloque	dasiglucagon	2021	64.3601
Endocrinology and Endocrine Disorders	Heart Blood Kidney Endocrine Diseases	Hypoglycaemia (Severe)	Zegaloque	dasiglucagon	2021	64.3601
Endocrinology and Endocrine Disorders	Endocrinology	Secondary hyperparathyroidism in patients with chronic kidney disease on haemodialysis	Parsabiv	Etelcalcetide	2017	53.4979
Endocrinology and Endocrine Disorders	Endocrinology	Diabetes, Type 2	Steglatro	ertugliflozin	2017	48.4994
Endocrinology and Endocrine Disorders	Heart Blood Kidney Endocrine Diseases	Diabetes, Type 2	Mounjaro	tirzepatide	2022	48.4994
Endocrinology and Endocrine Disorders	Endocrinology	Diabetes, Type 2	Ozempic	semaglutide	2017	48.4994
Endocrinology and Endocrine Disorders	Heart Blood Kidney Endocrine Diseases	Diabetes, Type 2 (Glycaemic control in type 2)	Brenzavvy		2023	48.4994
Endocrinology and Endocrine Disorders	Other	Diabetes	Adlyxin	lixisenatide	2016	42.488
Endocrinology and Endocrine Disorders	Other	Diabetes	Tresiba	insulin degludec	2015	42.488
Endocrinology and Endocrine Disorders	Other	Diabetes	Tresiba	insulin degludec	2015	42.488
Endocrinology and Endocrine Disorders	Heart Blood Kidney Endocrine Diseases	Diabetes, Delay onset of type 1	Tzield	teplizumab-mzwv	2022	42.488
Endocrinology and Endocrine Disorders	Other	Diabetes	Adlyxin	lixisenatide	2016	42.488
Endocrinology and Endocrine Disorders	Other	Growth hormone deficiency	Sogroya	Somapacitan	2020	33.7457
Gastrointestinal Disorders	Other	IBS with constipation	Ibsrela	Tenapanor	2019	71.8364
Gastrointestinal Disorders	Other	Opioid-induced constipation	Symproic	Naldemedine	2017	71.6084
Gastrointestinal Disorders	Other	Chronic idiopathic constipation	Trulance	plecanatide	2017	71.4101
Gastrointestinal Disorders	Other	Chronic idiopathic constipation	Motegrity	prucalopride	2018	71.4101
Gastrointestinal Disorders	Other	Chronic idiopathic constipation	Pizensy	lactitol	2020	71.4101
Gastrointestinal Disorders	Other	Nausea and vomiting after surgery	Barhemsys	amisulpride	2020	62.6691
Gastrointestinal Disorders	Other	Irritable bowel syndrome	Viberzi	eluxadoline	2015	61.4748
Gastrointestinal Disorders	Autoimmune, Inflammatory and lung disease	Ulcerative colitis	Velsipity	etrasimod	2023	61.3752
Gastrointestinal Disorders	Autoimmune, Inflammatory and lung disease	Ulcerative colitis	Omvoh	mirikizumab-mrkz	2023	61.3752
Gastrointestinal Disorders	Other	Overactive bladder	Gemtesa	vibegron	2020	51.8995
Hematology	Hematology	Iron deficiency anaemia	Accrufer	Ferric maltol	2019	70.6861
Hematology	Infectious Disease	Thrombocytopenia	Moxidectin	XX	2018	56.8912
Hematology	Other	Thrombocytopenia	Doptelet	Avatrombopag	2018	56.8912
Hematology	Cadiovascular	Risk of stroke and systemic embolism in NVAF, [and deep vein thrombosis]	Savaysa	edoxaban	2015	54.9955
Hematology	Cadiovascular	Risk of stroke and systemic embolism in NVAF[, and deep vein thrombosis]	Savaysa	edoxaban	2015	54.9955
Hematology	Cadiovascular	Deep vein thrombosis (and risk of stroke and systemic embolism in NVAF	Savaysa	edoxaban	2015	50.5
Hematology	Cadiovascular	Deep vein thrombosis (and risk of stroke and systemic embolism in NVAF	Savaysa	edoxaban	2015	50.5
Hematology	Heart Blood Kidney Endocrine Diseases	Neutropenia	Ryzneuta	efbemalenograstim alfa	2023	35.3558
Infectious Diseases	Infectious Disease	Bacterial vaginosis	Solosec	secnidazole	2017	100
Infectious Diseases	Infectious Disease	Vulvovaginal candidiasis	Brexafemme	ibrexafungerp	2021	100
Infectious Diseases	Infectious Disease	Vulvovaginal candidiasis	Vivjoa	oteseconazole	2022	100
Infectious Diseases	Other	Urinary tract infections (and complicated intra-abdominal infections)	Avycaz	Ceftazidime/avibactam	2015	76.264
Infectious Diseases	Infectious Disease	Urinary tract infections (Complicated)	Vabomere	meropenem / vaborbactam	2017	76.264
Infectious Diseases	Other	Urinary tract infections (Complicated)	Fetroja	cefiderocol	2019	76.264
Infectious Diseases	Infectious Disease	Urinary tract infections	Zemdri	Plazomicin	2018	76.264
Infectious Diseases	Other	Urinary tract (and complicated intra-abdominal infections)	Recarbrio	imipenem, cilastatin, and relebactam	2019	76.264
Infectious Diseases	Other	Urinary tract (Complicated) [and complicated intra-abdominal infections]	Recarbrio	imipenem, cilastatin, and relebactam	2019	76.264
Infectious Diseases	Infectious Disease	Urinary tract infections (complicated) and Intra-abdominal infections	Xerava	eravacycline	2018	76.264
Infectious Diseases	Other	Urinary tract infections (and complicated intra-abdominal infections)	Avycaz	Ceftazidime/avibactam	2015	76.264
Infectious Diseases	Other	Acne vulgaris (Severe)	Seysara	sarecycline	2018	64.0618
Infectious Diseases	Infectious Disease	RSV lower respiratory tract disease	Beyfortus	nirsevimab	2023	60.9769
Infectious Diseases	Other	C. difficile recurrence	Zinplava	Bezlotoxumab	2016	55.8537
Infectious Diseases	Infectious Disease	Travellers’ diarrhoea	Aemcolo	rifamycin	2018	55.6941
Infectious Diseases	Infectious Disease	Acute uncomplicated influenza	Xofluza	baloxavir marboxil	2018	53.6976
Infectious Diseases	Other	Head lice	Xeglyze	Abametapir	2020	50.5
Infectious Diseases	Other	Head lice	BevYxxa	betrixaban	2017	50.5
Infectious Diseases	Infectious Disease	Helicobacter pylori infection	Voquezna	vonoprazan, amoxicillin, and clarithromycin	2022	47.6987
Infectious Diseases	Infectious Disease	CABP [and ABSSSI]	Nuzyra	omadacycline	2018	43.9621
Infectious Diseases	Other	CABP	Xenleta	lefamulin	2019	43.9621
Infectious Diseases	Other	CABP (and ABSSSI]	Nuzyra	omadacycline	2018	43.9621
Infectious Diseases	Heart Blood Kidney Endocrine Diseases	Incidence of infection in non-myeloid malignancies, with myelosuppressive drugs	ROLVEDON	eflapegrastim-xnst	2022	37.6684
Infectious Diseases	Infectious Disease	Hospital-acquired and ventilator-associated bacterial pneumonia caused by susceptible ABC	Xacduro	Sulbactam/Durlobactam	2023	31.6309
Infectious Diseases	Infectious Disease	HCV	Mavyret	glecaprevir and pibrentasvir	2017	30.7241
Infectious Diseases	Other	HCV	Daklinza	Daclatasvir	2015	30.7241
Infectious Diseases	Other	HCV genotypes 1 and 4	Zepatier	elbasvir and grazoprevir	2016	30.7241
Infectious Diseases	Other	HCV genotypes 1–6	Epclusa	sofosbuvir and velpatasvir	2016	30.7241
Infectious Diseases	Infectious Disease	HCV	Vosevi	sofosbuvir, velpatasvir, and voxilaprevir	2017	30.7241
Infectious Diseases	-	COVID-19 (Mild-to-moderate)	Paxlovid		2023	30.1193
Infectious Diseases	Infectious Disease	COVID-19	Veklury	remdesivir	2020	30.1193
Infectious Diseases	Infectious Disease	Impetigo due to Staphylococcus aureus or Streptococcus pyogenes	Xepi	ozenoxacin	2017	29.8269
Infectious Diseases	Infectious Disease	ABSSSI, [CABP and]	Nuzyra	omadacycline	2018	29.8168
Infectious Diseases	Other	ABSSSI, [CABP and]	Nuzyra	omadacycline	2018	29.8168
Infectious Diseases	Infectious Disease	ABSSSI - Acute bacterial skin and skin structure infections	Baxdela	delafloxacin	2017	29.8168
Infectious Diseases	Other	HIV	Genvoya	elvitegravir, cobicistat, emtricitabine, and tenofovir alafenamide	2015	19.3097
Infectious Diseases	Infectious Disease	HIV-1 infection	Cabenuva	cabotegravir extended-release injectable suspension	2021	19.3097
Infectious Diseases	Infectious Disease	HIV-1 infection	Sunlenca	lenacapavir	2022	19.3097
Infectious Diseases	Infectious Disease	HIV	Rukobia	fostemsavir tromethamine	2020	19.3097
Infectious Diseases	Infectious Disease	HIV	Pifeltro	Doravirine	2018	19.3097
Infectious Diseases	Infectious Disease	HIV	Biktarvy	bictegravir, emtricitabine, and tenofovir alafenamide	2018	19.3097
Infectious Diseases	Other	HIV	Genvoya	elvitegravir, cobicistat, emtricitabine, and tenofovir alafenamide	2015	19.3097
Kidney Diseases	Heart Blood Kidney Endocrine Diseases	CKD with type 2 diabetes	Kerendia	finerenone	2021	50.5
Kidney Diseases	Other	Hyperkalaemia	Lokelma	sodium zirconium cyclosilicate	2018	45.235
Kidney Diseases	Other	Hyperkalaemia	Veltassa	patiromer	2015	45.235
Kidney Diseases	Autoimmune, Inflammatory and lung disease	Pruritus associated with CKD	Korsuva	difelikefalin	2021	34.8527
Lung Diseases	Autoimmune, Inflammatory and lung disease	Asthma (Severe)	Tezspire	Tezepelumab-ekko	2021	71.1126
Lung Diseases	Other	Asthma (Severe)	Fasenra	benralizumab	2017	71.1126
Lung Diseases	Other	Asthma (Severe)	CINQAIR	reslizumab	2016	71.1126
Lung Diseases	Other	Asthma (Severe)	Nucala	mepolizumab	2015	71.1126
Lung Diseases	Other	COPD	Yupelri	Revefenacin	2018	60.479
Neurology	Other	Hypoactive sexual desire disorder	Addyi	flibanserin	2015	67.1129
Neurology	Other	Hypoactive sexual desire disorder	Vyleesi	Bremelanotide	2019	67.1129
Neurology	Neurology	Multiple sclerosis	Zeposia	ozanimod	2020	76.1749
Neurology	Other	Multiple sclerosis	Zinbryta	Daclizumab	2016	76.1749
Neurology	Neurological and Psychiatric Disorders	Multiple sclerosis (Relapsing forms)	Briumvi	Ublituximab	2022	76.1749
Neurology	Neurological and Psychiatric Disorders	Multiple sclerosis (Relapsing forms)	Ponvory	ponesimod	2021	76.165
Neurology	Neurology	Multiple sclerosis (Relapsing or primary progressive forms)	Ocrevus	ocrelizumab	2017	76.165
Neurology	Neurology	Multiple sclerosis (Relapsing forms)	Mayzent	Siponimod	2019	76.165
Neurology	Neurology	Migraine with or without aura	Ubrelvy	Ubrogepant	2019	68.5329
Neurology	Neurological and Psychiatric Disorders	Migraine (Episodic)	Qulipta	Atogepant	2021	68.5329
Neurology	Neurology	Migraine	Ajovy	Fremanezumab-vfrm	2018	68.5329
Neurology	Neurology	Migraine	Vyepti	Eptinezumab-jjmr	2020	68.5329
Neurology	Neurological and Psychiatric Disorders	Migraine	Zavzpret	zavegepant	2023	68.5329
Neurology	Neurology	Migraine	Aimovig	Erenumab-aooe	2018	68.5329
Neurology	Neurology	Migraine	Emgality	galcanezumab-gnlm	2018	68.5329
Neurology	Neurology	Migraine	Nurtec ODT	rimegepant	2020	68.5329
Neurology	Neurology	Migraine with or without aura	Reyvow	lasmiditan	2019	68.5329
Neurology	Neurological and Psychiatric Disorders	Alzheimer’s disease	Aduhelm	aducanumab	2021	67.1129
Neurology	Neurological and Psychiatric Disorders	Alzheimer disease	Leqembi		2023	67.1129
Neurology	Neurology	Partial onset seizures (Epilepsy)	Xcopri	cenobamate	2019	59.4829
Neurology	Other	Partial-onset seizures (Epilepsy)	Briviact	Brivaracetam	2016	59.4829
Neurology	Other	Reversal of neuromuscular blockade during surgery	Bridion	Sugammadex	2015	58.4864
Neurology	Neurology	Tardive dyskinesia	Ingrezza	Valbenazine	2017	55.6941
Neurology	Psychiatry and Sleep Disorders	Insomnia	Dayvigo	Lemborexant	2019	0.59375
Neurology	Neurological and Psychiatric Disorders	Insomnia	Quviviq	daridorexant	2022	0.59375
Neurology	Other	Procedural sedation	Byfavo	remimazolam	2020	50.5
Neurology	Other	Psychosis, Hallucinations and delusions associated with Parkinson disease psychosis	Nuplazid	pimavanserin	2016	40.481
Neurology	Neurology	Parkinson disease, ‘off’ episodes	Nourianz	istradefylline	2019	30.9256
Neurology	Neurology	Parkinson disease	Ongentys	Opicapone	2020	30.9256
Neurology	Neurology	Parkinson disease	Xadago	safinamide	2017	30.9256
Ophthalmologic	Other	Dry eye disease (Farrand 2017)	Xiidra	lifitegrast ophthalmic solution	2016	66.6163
Ophthalmologic	Ophthalmologic and Imaginign Therapies	Dry eye disease	Miebo		2023	66.6163
Ophthalmologic	Novel therapy	DME, [and nAMD]	Vabysmo	faricimab-svoa	2022	60.3794
Ophthalmologic	Novel therapy	DME, [and nAMD]	Vabysmo	faricimab-svoa	2022	60.3794
Ophthalmologic	Ophthalmologic and Imaginign Therapies	Geographic atrophy secondary to AMD	Izervay	avacincaptad pegol	2023	50.5
Ophthalmologic	Novel therapy	nAMD [and DME] (Rein, 2022)	Vabysmo	faricimab-svoa	2022	50.5
Ophthalmologic	Other	Macular degeneration (Wet age-related) (Rein, 2022)	Beovu	Brolucizumab	2019	50.5
Ophthalmologic	Novel therapy	nAMD [and DME] (Rein, 2022)	Vabysmo	faricimab-svoa	2022	50.5
Ophthalmologic	Other	Open-angle glaucoma or ocular hypertension — reduction of elevated IOP (Kapetanakis, 2016)	Rhopressa	Netarsudil	2017	43.4909
Ophthalmologic	Other	Open-angle glaucoma or ocular hypertension — reduction of elevated IOP (Kapetanakis, 2016)	Vyzulta	latanoprostene bunod	2017	43.4909
Ophthalmologic	Novel therapy	Open-angle glaucoma or ocular hypertension — reduction of elevated IOP (Kapetanakis, 2016)	Omlonti	Omidenepag Isopropyl Ophthalmic Solution	2022	43.4909
Psychiatric Disorders	Psychiatry and Sleep Disorders	Postpartum depression	Zulesso	Brexanolone	2019	100
Psychiatric Disorders	Neurological and Psychiatric Disorders	Postpartum depression	Zurzuvae		2023	100
Psychiatric Disorders	Mental Health	Major depressive disorder [and schizophrenia]	Rexulti	Brexpiprazole	2015	62.9
Psychiatric Disorders	Neurological and Psychiatric Disorders	Major depressive disorder	Exxua	gepirone	2023	62.888
Psychiatric Disorders	Mental Health	Major depressive disorder [and schizophrenia]	Rexulti	Brexpiprazole	2015	62.8681
Psychiatric Disorders	Other	Pain (Acute)	Olinvyk	oliceridine	2020	53.7975
Psychiatric Disorders	Mental Health	Schizophrenia, [MDD and]	Rexulti	Brexpiprazole	2015	50.5
Psychiatric Disorders	Mental Health	Bipolar 1 disorder (and Schizophrenia)	Vraylar	Cariprazine	2015	50.5
Psychiatric Disorders	Mental Health	Schizophrenia [and bipolar 1 disorder]	Vraylar	Cariprazine	2015	50.5
Psychiatric Disorders	Mental Health	Schizophrenia, [MDD and]	Rexulti	Brexpiprazole	2015	50.5
Psychiatric Disorders	Neurological and Psychiatric Disorders	Bipolar 1 disorder (and Schizophrenia)	Lybalvi	olanzapine and samidorphan	2021	50.5
Psychiatric Disorders	Mental Health	Schizophrenia	Aristada	aripiprazole lauroxil	2015	50.5
Psychiatric Disorders	Neurological and Psychiatric Disorders	Schizophrenia [and bipolar 1 disorder]	Lybalvi	olanzapine and samidorphan	2021	50.5
Psychiatric Disorders	Other	Opioid withdrawal	Lucemyra	lofexidine hydrochloride	2018	50.5
Psychiatric Disorders	Mental Health	Bipolar 1 disorder (and Schizophrenia)	Vraylar	Cariprazine	2015	50.5
Psychiatric Disorders	Mental Health	Schizophrenia [and bipolar 1 disorder]	Vraylar	Cariprazine	2015	50.5
Psychiatric Disorders	Psychiatry and Sleep Disorders	Schizophrenia	Caplyta	lumateperone	2019	50.5
Psychiatric Disorders	Neurological and Psychiatric Disorders	ADHD	Azstarys	serdexmethylphenidate and dexmethylphenidate	2021	37.6684
Psychiatric Disorders	Neurological and Psychiatric Disorders	ADHD	Qelbree	viloxazine	2021	37.6684
Reproductive Health	All	Assess fallopian tube patency in women with known or suspected infertility	ExEm Foam	Air polymer-type A	2019	100
Reproductive Health	Other	Female contraception	Annovera	segesterone acetate and ethinyl estradiol vaginal system	2018	100
Reproductive Health	Reproductive, Urologic and Rare Metabolic Diseases	Hot flashes caused by menopause	Veozah		2023	100
Reproductive Health	Other	Pain associated with endometriosis	Orilissa	elagolix	2018	100
Reproductive Health	Novel therapy	To prevent pregnancy	Nextstellis	Drospirenone-Estetrol	2021	100
