# Supplementary material for: Sex representation in trials relative to indication-specific disease burden in FDA-approved drugs (2015–2023)
Source: Nat Commun. 2026 Jun 23;17:6962. doi: 10.1038/s41467-026-74469-z (PMC13392115; doi:10.1038/s41467-026-74469-z)
Supplement: Supplementary file 5 — Supplementary Data 3 [file 41467_2026_74469_MOESM5_ESM.xlsx]

## Sheet: Sheet1
SUPPLEMENTAL DATA 3
Sex-biased prevalence ratios by indication: σ-binned counts and shares
		All		Sex pre-dominant (excl. sex-specific)
Sigma bin (μ=50.5, σ≈16.67)	% Prevalence ratio (Women vs Men)	Count # indications	Percent indications in bin	Count # indications	Percent indications in bin
<-3σ	0.5	4	0.0183486	0	0
-3σ:-2σ	17.1667	0	0	0	0
-2σ:-1σ	33.8333	28	0.12844	28	0.146597
-1σ:+1σ	67.1667	121	0.555046	121	0.633508
+1σ:+2σ	83.8333	41	0.188073	41	0.21466
+2σ:+3σ	100	24	0.110092	1	0.0052356
	SUM:	218		191
