# Supplementary material for: Sex representation in trials relative to indication-specific disease burden in FDA-approved drugs (2015–2023)
Source: Nat Commun. 2026 Jun 23;17:6962. doi: 10.1038/s41467-026-74469-z (PMC13392115; doi:10.1038/s41467-026-74469-z)
Supplement: Supplementary file 6 — Supplementary Data 4 [file 41467_2026_74469_MOESM6_ESM.xlsx]

## Sheet: Sheet1
SUPPLEMENTAL DATA 4
Trial Counts and Alignment of Women’s Enrollment with Prevalence										Over-represented		Under-represented		CT aligned with Prev Ratio
	Count	Percent		Disease Type	Indication	Trade Name	Year	US FDA Drug Trials Snapshot Program (DTSP) reported Female Enrollment in Clinical Trial (CT)	Prevalence ratio (Female %)	CT over-represented compared to Prevalence	BH Adjusted (P < 0.05)	CT under-represented compared to Prevalence	BH Adjusted (P < 0.05)	CT aligned with Prev Ratio	BH Adjusted (P > 0.05)
CT aligned with Prev Ratio	83	0.434555		Autoimmune and Inflammatory Diseases	Atopic dermatitis	Adbry	2021	48	61.4748	NA	NA	0.00562541	0.0126406	NA	NA
Over-represented	44	0.230366		Autoimmune and Inflammatory Diseases	Atopic dermatitis	Cibinqo	2022	47	61.4748	NA	NA	0.00293623	0.00701024	NA	NA
Under-represented	64	0.335079		Autoimmune and Inflammatory Diseases	Atopic dermatitis	Dupixent	2017	42	61.4748	NA	NA	6.28734e-05	0.000245078	NA	NA
				Autoimmune and Inflammatory Diseases	Atopic dermatitis	Eucrisa	2016	56	61.4748	NA	NA	NA	NA	0.260599	0
Total trials analyzed	191			Autoimmune and Inflammatory Diseases	Gout	Zurampic	2015	4	25.7001	NA	NA	6.83767e-07	4.66427e-06	NA	NA
Sex-specific diseasse excluded	27			Autoimmune and Inflammatory Diseases	Lupus nephritis	Lupkynis	2021	86	79.9624	NA	NA	NA	NA	0.131467	0.180971
SUM	218			Autoimmune and Inflammatory Diseases	Plaque psoriasis	Bimzelx	2023	28.2	53.7975	NA	NA	2.83153e-07	2.45828e-06	NA	NA
				Autoimmune and Inflammatory Diseases	Plaque psoriasis	cosentyx	2015	30	53.7975	NA	NA	1.81244e-06	1.1167e-05	NA	NA
				Autoimmune and Inflammatory Diseases	Plaque psoriasis	Ilumya	2018	29	53.7975	NA	NA	6.5631e-07	4.64279e-06	NA	NA
				Autoimmune and Inflammatory Diseases	Plaque psoriasis	Siliq	2017	31	53.7975	NA	NA	4.81465e-06	2.7047e-05	NA	NA
				Autoimmune and Inflammatory Diseases	Plaque psoriasis	Skyrizi	2019	30	53.7975	NA	NA	1.81244e-06	1.1167e-05	NA	NA
				Autoimmune and Inflammatory Diseases	Plaque psoriasis	Sotyktu	2022	33	53.7975	NA	NA	3.02538e-05	0.000125613	NA	NA
				Autoimmune and Inflammatory Diseases	Plaque psoriasis	Taltz	2016	32	53.7975	NA	NA	1.23042e-05	5.73196e-05	NA	NA
				Autoimmune and Inflammatory Diseases	Plaque psoriasis	Tremfya	2017	29	53.7975	NA	NA	6.5631e-07	4.64279e-06	NA	NA
				Autoimmune and Inflammatory Diseases	Plaque psoriasis	Vtama	2022	42.5	53.7975	NA	NA	0.0234487	0.0430644	NA	NA
				Autoimmune and Inflammatory Diseases	Rheumatoid arthritis	Kevzara	2017	82	71.4101	0.0190923	0.0361052	NA	NA	NA	NA
				Autoimmune and Inflammatory Diseases	Rheumatoid arthritis	Olumiant	2018	80	71.4101	NA	NA	NA	NA	0.05729	0.0897308
				Autoimmune and Inflammatory Diseases	Rheumatoid arthritis	Rinvoq	2019	79	71.4101	NA	NA	NA	NA	0.0930011	0.13664
				Autoimmune and Inflammatory Diseases	SLE	Saphnelo	2021	93	90.1786	NA	NA	NA	NA	0.343105	0.407038
				Cancer	Basal cell carcinoma	Odomzo	2015	37	34.7521	NA	NA	NA	NA	0.636883	0.699107
				Cancer	Bladder cancer	Balversa	2019	21	20.1195	NA	NA	NA	NA	0.82616	0.843832
				Cancer	Colorectal cancer	Fruzaqla	2023	42.2	43.8919	NA	NA	NA	NA	0.733148	0.782298
				Cancer	Colorectal cancer	Lonsurf	2015	39	43.8919	NA	NA	NA	NA	0.324246	0.387068
				Cancer	CSCC	Libtayo	2018	15	38.7637	NA	NA	1.07442e-06	7.07635e-06	NA	NA
				Cancer	DLBCL and high-grade B-cell lymphoma	Epkinly	2023	38.5	41.585	NA	NA	NA	NA	0.531359	0.593506
				Cancer	DLBCL or large B-cell lymphoma	Columvi	2023	35.6	41.585	NA	NA	NA	NA	0.224623	0.287708
				Cancer	EGFR exon 20-mutated NSCLC	Rybrevant	2021	61	64.4595	NA	NA	NA	NA	0.469811	0.534131
				Cancer	Renal cell carcinoma	Fotivda	2021	27	34.1483	NA	NA	NA	NA	0.131701	0.180971
				Cancer	Urothelial cancers	padcev	2019	30	23.6593	NA	NA	NA	NA	0.135711	0.182541
				Cancer	Urothelial carcinoma	Imfinzi	2017	28	23.6593	NA	NA	NA	NA	0.307087	0.372045
				Cancer	Urothelial carcinoma	Tecentriq	2016	78	23.6593	1.9551e-37	1.24475e-35	NA	NA	NA	NA
				Cancer Associated	Chemotherapy-induced emesis	Akynzeo	2018	40	73.9967	NA	NA	9.17064e-15	1.75159e-13	NA	NA
				Cancer Associated	Chemotherapy-induced myelosuppression	Cosela	2021	33	38.4723	NA	NA	NA	NA	0.260687	0.325433
				Cancer Associated	Nausea and vomiting associated with chemotherapy	Varubi	2015	60	73.0951	NA	NA	0.00314789	0.00742281	NA	NA
				Cardiovascular Diseases	Atherosclerotic cardiovascular disease ASCVD, [HeFH or]	Leqvio	2021	32	44.6938	NA	NA	0.0106742	0.0212373	NA	NA
				Cardiovascular Diseases	Atherosclerotic cardiovascular disease, [HeFH or]	Nexletol	2020	29	44.6938	NA	NA	0.00159623	0.00406507	NA	NA
				Cardiovascular Diseases	Blood pressure in adults with septic or other distributive shock	Giapreza	2017	39	51.9694	NA	NA	0.00943439	0.0191699	NA	NA
				Cardiovascular Diseases	Chronic heart failure	Corlanor	2015	24	38.4723	NA	NA	0.00293368	0.00701024	NA	NA
				Cardiovascular Diseases	Chronic heart failure	Entresto	2015	22	38.4723	NA	NA	0.000710027	0.00193736	NA	NA
				Cardiovascular Diseases	Chronic heart failure	Verquvo	2021	24	38.4723	NA	NA	0.00293368	0.00701024	NA	NA
				Cardiovascular Diseases	Heart failure	Inpefa	2023	43.8	43.8	NA	NA	NA	NA	0.273502	0.337025
				Cardiovascular Diseases	HeFH [or ASCVD]	Leqvio	2021	32	50.5	NA	NA	0.000215442	0.0006637	NA	NA
				Cardiovascular Diseases	HeFH [or atherosclerotic cardiovascular disease]	Nexletol	2020	29	50.5	NA	NA	1.70632e-05	7.57924e-05	NA	NA
				Cardiovascular Diseases	LDL lowering	Praluent	2015	40	43.8518	NA	NA	NA	NA	0.437597	0.5035
				Cardiovascular Diseases	Myocardial infarction, repeat coronary revascularization, and stent thrombosis	Kengreal	2015	28	37.9699	NA	NA	NA	NA	0.0399435	0.0663409
				Dermatology	Acne vulgaris	Aklief	2019	55	64.1015	NA	NA	NA	NA	0.0577847	0.0897308
				Dermatology	Acne vulgaris	Winlevi	2020	63	64.1015	NA	NA	NA	NA	0.818381	0.84038
				Dermatology	Actinic keratosis	Klisyri	2020	13	55.4945	NA	NA	1.22359e-17	4.67411e-16	NA	NA
				Dermatology	Alopecia areata	Litfulo	2023	62.1	61.7734	NA	NA	NA	NA	0.946413	0.951395
				Dermatology	Fat below the chin	Kybella	2015	85	50.5	5.18764e-12	6.60559e-11	NA	NA	NA	NA
				Dermatology	Glabellar lines	Daxxify	2022	87	50.5	2.86988e-13	4.98316e-12	NA	NA	NA	NA
				Dermatology	Glabellar lines associated with corrugator and/or procerus muscle activity	Jeuveau	2019	91	50.5	5.47765e-16	1.74372e-14	NA	NA	NA	NA
				Endocrinology and Endocrine Disorders	Diabetes	Adlyxin	2016	52	42.488	NA	NA	NA	NA	0.0543239	0.0871921
				Endocrinology and Endocrine Disorders	Diabetes	Adlyxin	2016	31	42.488	NA	NA	0.0201269	0.0375614	NA	NA
				Endocrinology and Endocrine Disorders	Diabetes	Tresiba	2015	44	42.488	NA	NA	NA	NA	0.759699	0.801672
				Endocrinology and Endocrine Disorders	Diabetes	Tresiba	2015	44	42.488	NA	NA	NA	NA	0.759699	0.801672
				Endocrinology and Endocrine Disorders	Diabetes, Delay onset of type 1	Tzield	2022	36	42.488	NA	NA	NA	NA	0.189354	0.251157
				Endocrinology and Endocrine Disorders	Diabetes, Type 2	Mounjaro	2022	45	48.4994	NA	NA	NA	NA	0.483805	0.543682
				Endocrinology and Endocrine Disorders	Diabetes, Type 2	Ozempic	2017	42	48.4994	NA	NA	NA	NA	0.193441	0.254809
				Endocrinology and Endocrine Disorders	Diabetes, Type 2	Steglatro	2017	48	48.4994	NA	NA	NA	NA	0.920404	0.930144
				Endocrinology and Endocrine Disorders	Diabetes, Type 2 (Glycaemic control in type 2)	Brenzavvy	2023	35.3	48.4994	NA	NA	0.00826447	0.0171578	NA	NA
				Endocrinology and Endocrine Disorders	Growth hormone deficiency	Sogroya	2020	52	33.7457	0.000113134	0.000407709	NA	NA	NA	NA
				Endocrinology and Endocrine Disorders	Hypoglycaemia (Severe)	Zegaloque	2021	40	64.3601	NA	NA	3.65115e-07	3.03204e-06	NA	NA
				Endocrinology and Endocrine Disorders	Hypoglycaemia (Severe)	Zegaloque	2021	52	64.3601	NA	NA	0.00985882	0.0198214	NA	NA
				Endocrinology and Endocrine Disorders	Osteoporosis	Evenity	2019	100	81.9971	2.7905e-06	1.61511e-05	NA	NA	NA	NA
				Endocrinology and Endocrine Disorders	Osteoporosis	Tymlos	2017	100	81.9971	2.7905e-06	1.61511e-05	NA	NA	NA	NA
				Endocrinology and Endocrine Disorders	Secondary hyperparathyroidism in patients with chronic kidney disease on haemodialysis	Parsabiv	2017	40	53.4979	NA	NA	0.00680559	0.014941	NA	NA
				Gastrointestinal Disorders	Chronic idiopathic constipation	Motegrity	2018	76	71.4101	NA	NA	NA	NA	0.309713	0.372045
				Gastrointestinal Disorders	Chronic idiopathic constipation	Pizensy	2020	76	71.4101	NA	NA	NA	NA	0.309713	0.372045
				Gastrointestinal Disorders	Chronic idiopathic constipation	Trulance	2017	79	71.4101	NA	NA	NA	NA	0.0930011	0.13664
				Gastrointestinal Disorders	IBS with constipation	Ibsrela	2019	82	71.8364	0.0238463	0.0433776	NA	NA	NA	NA
				Gastrointestinal Disorders	Irritable bowel syndrome	Viberzi	2015	66	61.4748	NA	NA	NA	NA	0.35244	0.415531
				Gastrointestinal Disorders	Nausea and vomiting after surgery	Barhemsys	2020	88	62.6691	1.6313e-07	1.48371e-06	NA	NA	NA	NA
				Gastrointestinal Disorders	Opioid-induced constipation	Symproic	2017	62	71.6084	NA	NA	NA	NA	0.0330933	0.0559365
				Gastrointestinal Disorders	Overactive bladder	Gemtesa	2020	85	51.8995	3.4751e-11	3.90438e-10	NA	NA	NA	NA
				Gastrointestinal Disorders	Ulcerative colitis	Omvoh	2023	40.2	61.3752	NA	NA	1.36706e-05	6.21687e-05	NA	NA
				Gastrointestinal Disorders	Ulcerative colitis	Velsipity	2023	43.6	61.3752	NA	NA	0.000261451	0.000780268	NA	NA
				Hematology	Deep vein thrombosis (and risk of stroke and systemic embolism in NVAF	Savaysa	2015	43	50.5	NA	NA	NA	NA	0.133595	0.181066
				Hematology	Deep vein thrombosis (and risk of stroke and systemic embolism in NVAF	Savaysa	2015	38	50.5	NA	NA	0.0124149	0.0244459	NA	NA
				Hematology	Iron deficiency anaemia	Accrufer	2019	68	70.6861	NA	NA	NA	NA	0.555124	0.616446
				Hematology	Neutropenia	Ryzneuta	2023	100	35.3558	1.16286e-41	2.22106e-39	NA	NA	NA	NA
				Hematology	Risk of stroke and systemic embolism in NVAF, [and deep vein thrombosis]	Savaysa	2015	43	54.9955	NA	NA	0.0159016	0.0306789	NA	NA
				Hematology	Risk of stroke and systemic embolism in NVAF[, and deep vein thrombosis]	Savaysa	2015	38	54.9955	NA	NA	0.00063503	0.00175784	NA	NA
				Hematology	Thrombocytopenia	Doptelet	2018	35	56.8912	NA	NA	9.85089e-06	4.82441e-05	NA	NA
				Hematology	Thrombocytopenia	Moxidectin	2018	36	56.8912	NA	NA	2.4594e-05	0.00010676	NA	NA
				Infectious Diseases	ABSSSI - Acute bacterial skin and skin structure infections	Baxdela	2017	37	29.8168	NA	NA	NA	NA	0.116358	0.162535
				Infectious Diseases	ABSSSI, [CABP and]	Nuzyra	2018	45	29.8168	0.00090322	0.00239604	NA	NA	NA	NA
				Infectious Diseases	ABSSSI, [CABP and]	Nuzyra	2018	42	29.8168	0.00773891	0.0163868	NA	NA	NA	NA
				Infectious Diseases	Acne vulgaris (Severe)	Seysara	2018	58	64.0618	NA	NA	NA	NA	0.206467	0.268267
				Infectious Diseases	Acute uncomplicated influenza	Xofluza	2018	50	53.6976	NA	NA	NA	NA	0.458356	0.524227
				Infectious Diseases	C. difficile recurrence	Zinplava	2016	57	55.8537	NA	NA	NA	NA	0.817437	0.84038
				Infectious Diseases	CABP	Xenleta	2019	44	43.9621	NA	NA	NA	NA	0.99391	0.99391
				Infectious Diseases	CABP (and ABSSSI]	Nuzyra	2018	42	43.9621	NA	NA	NA	NA	0.69261	0.751639
				Infectious Diseases	CABP [and ABSSSI]	Nuzyra	2018	45	43.9621	NA	NA	NA	NA	0.834364	0.847679
				Infectious Diseases	COVID-19	Veklury	2020	37	30.1193	NA	NA	NA	NA	0.133667	0.181066
				Infectious Diseases	COVID-19 (Mild-to-moderate)	Paxlovid	2023	50.4	30.1193	9.84223e-06	4.82441e-05	NA	NA	NA	NA
				Infectious Diseases	HCV	Daklinza	2015	41	30.7241	0.0259229	0.0467101	NA	NA	NA	NA
				Infectious Diseases	HCV	Mavyret	2017	44	30.7241	0.00400674	0.00922033	NA	NA	NA	NA
				Infectious Diseases	HCV	Vosevi	2017	23	30.7241	NA	NA	NA	NA	0.0940857	0.137178
				Infectious Diseases	HCV genotypes 1 and 4	Zepatier	2016	39	30.7241	NA	NA	NA	NA	0.0728364	0.111294
				Infectious Diseases	HCV genotypes 1–6	Epclusa	2016	38	30.7241	NA	NA	NA	NA	0.114773	0.162382
				Infectious Diseases	Head lice	BevYxxa	2017	54	50.5	NA	NA	NA	NA	0.483905	0.543682
				Infectious Diseases	Head lice	Xeglyze	2020	84	50.5	2.07942e-11	2.48231e-10	NA	NA	NA	NA
				Infectious Diseases	Helicobacter pylori infection	Voquezna	2022	63	47.6987	0.00218761	0.00542641	NA	NA	NA	NA
				Infectious Diseases	HIV	Biktarvy	2018	13	19.3097	NA	NA	NA	NA	0.109933	0.156695
				Infectious Diseases	HIV	Genvoya	2015	48	19.3097	3.63889e-13	5.7919e-12	NA	NA	NA	NA
				Infectious Diseases	HIV	Genvoya	2015	13	19.3097	NA	NA	NA	NA	0.109933	0.156695
				Infectious Diseases	HIV	Pifeltro	2018	16	19.3097	NA	NA	NA	NA	0.401761	0.465069
				Infectious Diseases	HIV	Rukobia	2020	26	19.3097	NA	NA	NA	NA	0.0900932	0.134436
				Infectious Diseases	HIV-1 infection	Cabenuva	2021	28	19.3097	0.0276947	0.0489787	NA	NA	NA	NA
				Infectious Diseases	HIV-1 infection	Sunlenca	2022	28	19.3097	0.0276947	0.0489787	NA	NA	NA	NA
				Infectious Diseases	Hospital-acquired and ventilator-associated bacterial pneumonia caused by susceptible ABC	Xacduro	2023	26	31.6309	NA	NA	NA	NA	0.225948	0.287708
				Infectious Diseases	Impetigo due to Staphylococcus aureus or Streptococcus pyogenes	Xepi	2017	44	29.8269	0.00194864	0.00489723	NA	NA	NA	NA
				Infectious Diseases	Incidence of infection in non-myeloid malignancies, with myelosuppressive drugs	ROLVEDON	2022	100	37.6684	7.20615e-38	6.88187e-36	NA	NA	NA	NA
				Infectious Diseases	RSV lower respiratory tract disease	Beyfortus	2023	48	60.9769	NA	NA	0.00780732	0.0163868	NA	NA
				Infectious Diseases	Travellers’ diarrhoea	Aemcolo	2018	50	55.6941	NA	NA	NA	NA	0.251682	0.318353
				Infectious Diseases	Urinary tract (and complicated intra-abdominal infections)	Recarbrio	2019	43	76.264	NA	NA	5.35593e-15	1.13665e-13	NA	NA
				Infectious Diseases	Urinary tract (Complicated) [and complicated intra-abdominal infections]	Recarbrio	2019	43	76.264	NA	NA	5.35593e-15	1.13665e-13	NA	NA
				Infectious Diseases	Urinary tract infections	Zemdri	2018	53	76.264	NA	NA	4.55428e-08	4.8326e-07	NA	NA
				Infectious Diseases	Urinary tract infections (and complicated intra-abdominal infections)	Avycaz	2015	74	76.264	NA	NA	NA	NA	0.594648	0.656519
				Infectious Diseases	Urinary tract infections (and complicated intra-abdominal infections)	Avycaz	2015	26	76.264	NA	NA	3.30905e-32	1.58007e-30	NA	NA
				Infectious Diseases	Urinary tract infections (Complicated)	Fetroja	2019	55	76.264	NA	NA	5.79837e-07	4.42995e-06	NA	NA
				Infectious Diseases	Urinary tract infections (Complicated)	Vabomere	2017	66	76.264	NA	NA	0.0158475	0.0306789	NA	NA
				Infectious Diseases	Urinary tract infections (complicated) and Intra-abdominal infections	Xerava	2018	43	76.264	NA	NA	5.35593e-15	1.13665e-13	NA	NA
				Kidney Diseases	CKD with type 2 diabetes	Kerendia	2021	30	50.5	NA	NA	4.12784e-05	0.000164254	NA	NA
				Kidney Diseases	Hyperkalaemia	Lokelma	2018	41	45.235	NA	NA	NA	NA	0.394842	0.459846
				Kidney Diseases	Hyperkalaemia	Veltassa	2015	39	45.235	NA	NA	NA	NA	0.210315	0.27142
				Kidney Diseases	Pruritus associated with CKD	Korsuva	2021	40	34.8527	NA	NA	NA	NA	0.280047	0.342878
				Lung Diseases	Asthma (Severe)	CINQAIR	2016	62	71.1126	NA	NA	NA	NA	0.0443732	0.0730628
				Lung Diseases	Asthma (Severe)	Fasenra	2017	63	71.1126	NA	NA	NA	NA	0.0734677	0.111368
				Lung Diseases	Asthma (Severe)	Nucala	2015	59	71.1126	NA	NA	0.00752995	0.0161598	NA	NA
				Lung Diseases	Asthma (Severe)	Tezspire	2021	64	71.1126	NA	NA	NA	NA	0.116583	0.162535
				Lung Diseases	COPD	Yupelri	2018	51	60.479	NA	NA	NA	NA	0.0525174	0.085007
				Neurology	Alzheimer disease	Leqembi	2023	49.5	67.1129	NA	NA	0.000177536	0.000605525	NA	NA
				Neurology	Alzheimer’s disease	Aduhelm	2021	52	67.1129	NA	NA	0.00129597	0.00334501	NA	NA
				Neurology	Hypoactive sexual desire disorder	Addyi	2015	100	67.1129	2.5563e-12	3.48752e-11	NA	NA	NA	NA
				Neurology	Hypoactive sexual desire disorder	Vyleesi	2019	100	67.1129	2.5563e-12	3.48752e-11	NA	NA	NA	NA
				Neurology	Insomnia	Dayvigo	2019	76	59.8565	0.000990117	0.00259058	NA	NA	NA	NA
				Neurology	Insomnia	Quviviq	2022	68	59.8565	NA	NA	NA	NA	0.0966541	0.139856
				Neurology	Migraine	Aimovig	2018	85	68.5329	0.000391123	0.0010986	NA	NA	NA	NA
				Neurology	Migraine	Ajovy	2018	87	68.5329	6.98843e-05	0.000261724	NA	NA	NA	NA
				Neurology	Migraine	Emgality	2018	85	68.5329	0.000391123	0.0010986	NA	NA	NA	NA
				Neurology	Migraine	Nurtec ODT	2020	85	68.5329	0.000391123	0.0010986	NA	NA	NA	NA
				Neurology	Migraine	Vyepti	2020	87	68.5329	6.98843e-05	0.000261724	NA	NA	NA	NA
				Neurology	Migraine	Zavzpret	2023	85.5	68.5329	0.000258517	0.000780268	NA	NA	NA	NA
				Neurology	Migraine (Episodic)	Qulipta	2021	88	68.5329	2.76484e-05	0.000117352	NA	NA	NA	NA
				Neurology	Migraine with or without aura	Reyvow	2019	84	68.5329	0.000866394	0.00233072	NA	NA	NA	NA
				Neurology	Migraine with or without aura	Ubrelvy	2019	89	68.5329	1.0464e-05	4.99656e-05	NA	NA	NA	NA
				Neurology	Multiple sclerosis	Zeposia	2020	67	76.1749	NA	NA	NA	NA	0.0312668	0.0542906
				Neurology	Multiple sclerosis	Zinbryta	2016	67	76.1749	NA	NA	NA	NA	0.0312668	0.0542906
				Neurology	Multiple sclerosis (Relapsing forms)	Briumvi	2022	64	76.1749	NA	NA	0.00426504	0.00969789	NA	NA
				Neurology	Multiple sclerosis (Relapsing forms)	Mayzent	2019	60	76.165	NA	NA	0.000148278	0.000514929	NA	NA
				Neurology	Multiple sclerosis (Relapsing forms)	Ponvory	2021	65	76.165	NA	NA	0.00878184	0.0180358	NA	NA
				Neurology	Multiple sclerosis (Relapsing or primary progressive forms)	Ocrevus	2017	61	76.165	NA	NA	0.000371936	0.00109292	NA	NA
				Neurology	Parkinson disease	Ongentys	2020	42	30.9256	0.0165713	0.0316511	NA	NA	NA	NA
				Neurology	Parkinson disease	Xadago	2017	33	30.9256	NA	NA	NA	NA	0.653561	0.713315
				Neurology	Parkinson disease, ‘off’ episodes	Nourianz	2019	49	30.9256	9.20582e-05	0.000338137	NA	NA	NA	NA
				Neurology	Partial onset seizures (Epilepsy)	Xcopri	2019	49	59.4829	NA	NA	NA	NA	0.0327331	0.0558215
				Neurology	Partial-onset seizures (Epilepsy)	Briviact	2016	49	59.4829	NA	NA	NA	NA	0.0327331	0.0558215
				Neurology	Procedural sedation	Byfavo	2020	52	50.5	NA	NA	NA	NA	0.764166	0.801954
				Neurology	Psychosis, Hallucinations and delusions associated with Parkinson disease psychosis	Nuplazid	2016	36	40.481	NA	NA	NA	NA	0.361301	0.423365
				Neurology	Reversal of neuromuscular blockade during surgery	Bridion	2015	52	58.4864	NA	NA	NA	NA	0.188045	0.251157
				Neurology	Tardive dyskinesia	Ingrezza	2017	42	55.6941	NA	NA	0.00583789	0.0129656	NA	NA
				Ophthalmologic	DME, [and nAMD]	Vabysmo	2022	59	60.3794	NA	NA	NA	NA	0.777918	0.811925
				Ophthalmologic	DME, [and nAMD]	Vabysmo	2022	40	60.3794	NA	NA	3.09101e-05	0.000125613	NA	NA
				Ophthalmologic	Dry eye disease	Miebo	2023	75.5	66.6163	NA	NA	NA	NA	0.0595901	0.091788
				Ophthalmologic	Dry eye disease (Farrand 2017)	Xiidra	2016	76	66.6163	NA	NA	NA	NA	0.0466085	0.0760874
				Ophthalmologic	Geographic atrophy secondary to AMD	Izervay	2023	69.6	50.5	0.000133348	0.000471657	NA	NA	NA	NA
				Ophthalmologic	Macular degeneration (Wet age-related) (Rein, 2022)	Beovu	2019	56	50.5	NA	NA	NA	NA	0.271308	0.336493
				Ophthalmologic	nAMD [and DME] (Rein, 2022)	Vabysmo	2022	59	50.5	NA	NA	NA	NA	0.0891149	0.134023
				Ophthalmologic	nAMD [and DME] (Rein, 2022)	Vabysmo	2022	40	50.5	NA	NA	NA	NA	0.0357196	0.059846
				Ophthalmologic	Open-angle glaucoma or ocular hypertension — reduction of elevated IOP (Kapetanakis, 2016)	Omlonti	2022	55	43.4909	0.0202556	0.0375614	NA	NA	NA	NA
				Ophthalmologic	Open-angle glaucoma or ocular hypertension — reduction of elevated IOP (Kapetanakis, 2016)	Rhopressa	2017	62	43.4909	0.000188766	0.000632532	NA	NA	NA	NA
				Ophthalmologic	Open-angle glaucoma or ocular hypertension — reduction of elevated IOP (Kapetanakis, 2016)	Vyzulta	2017	58	43.4909	0.00342547	0.00797885	NA	NA	NA	NA
				Psychiatric Disorders	ADHD	Azstarys	2021	39	37.6684	NA	NA	NA	NA	0.783468	0.813274
				Psychiatric Disorders	ADHD	Qelbree	2021	36	37.6684	NA	NA	NA	NA	0.730604	0.782298
				Psychiatric Disorders	Bipolar 1 disorder (and Schizophrenia)	Lybalvi	2021	32	50.5	NA	NA	0.000215442	0.0006637	NA	NA
				Psychiatric Disorders	Bipolar 1 disorder (and Schizophrenia)	Vraylar	2015	41	50.5	NA	NA	NA	NA	0.0574207	0.0897308
				Psychiatric Disorders	Bipolar 1 disorder (and Schizophrenia)	Vraylar	2015	28	50.5	NA	NA	6.78816e-06	3.50416e-05	NA	NA
				Psychiatric Disorders	Major depressive disorder	Exxua	2023	64.7	62.888	NA	NA	NA	NA	0.707603	0.763572
				Psychiatric Disorders	Major depressive disorder [and schizophrenia]	Rexulti	2015	37	62.9	NA	NA	8.60475e-08	8.65004e-07	NA	NA
				Psychiatric Disorders	Major depressive disorder [and schizophrenia]	Rexulti	2015	69	62.8681	NA	NA	NA	NA	0.204394	0.267392
				Psychiatric Disorders	Opioid withdrawal	Lucemyra	2018	28	50.5	NA	NA	6.78816e-06	3.50416e-05	NA	NA
				Psychiatric Disorders	Pain (Acute)	Olinvyk	2020	79	53.7975	4.3016e-07	3.42336e-06	NA	NA	NA	NA
				Psychiatric Disorders	Schizophrenia	Aristada	2015	32	50.5	NA	NA	0.000215442	0.0006637	NA	NA
				Psychiatric Disorders	Schizophrenia	Caplyta	2019	24	50.5	NA	NA	1.15635e-07	1.10431e-06	NA	NA
				Psychiatric Disorders	Schizophrenia [and bipolar 1 disorder]	Lybalvi	2021	32	50.5	NA	NA	0.000215442	0.0006637	NA	NA
				Psychiatric Disorders	Schizophrenia [and bipolar 1 disorder]	Vraylar	2015	41	50.5	NA	NA	NA	NA	0.0574207	0.0897308
				Psychiatric Disorders	Schizophrenia [and bipolar 1 disorder]	Vraylar	2015	28	50.5	NA	NA	6.78816e-06	3.50416e-05	NA	NA
				Psychiatric Disorders	Schizophrenia, [MDD and]	Rexulti	2015	69	50.5	0.000215442	0.0006637	NA	NA	NA	NA
				Psychiatric Disorders	Schizophrenia, [MDD and]	Rexulti	2015	37	50.5	NA	NA	0.00693113	0.0150437	NA	NA
