# Supplementary material for: Sex representation in trials relative to indication-specific disease burden in FDA-approved drugs (2015–2023)
Source: Nat Commun. 2026 Jun 23;17:6962. doi: 10.1038/s41467-026-74469-z (PMC13392115; doi:10.1038/s41467-026-74469-z)
Supplement: Supplementary file 7 — Supplementary Data 5 [file 41467_2026_74469_MOESM7_ESM.xlsx]

## Sheet: Sheet1
SUPPLEMENTAL DATA 5
Female representation across therapeutic areas
Therapeutic Area	Number of Clinical Trials	CT enrollment aligned with Prev-ratio #(%)*	Overrepresented trials n (%)*	Underrepresented trials n (%)*
Autoimmune and Inflammatory Diseases	19	5 (26%)	1 (5%)	13 (68%)
Cancer	12	10 (83%)	1 (8%)	1 (8%)
Cancer Associated	3	1 (33%)	0 (0%)	2 (67%)
Cardiovascular Diseases	11	3 (27%)	0 (0%)	8 (73%)
Dermatology	7	3 (43%)	3 (43%)	1 (14%)
Endocrinology and Endocrine Disorders	15	7 (47%)	3 (20%)	5 (33%)
Gastrointestinal Disorders	10	5 (50%)	3 (30%)	2 (20%)
Hematology	8	2 (25%)	1 (13%)	5 (63%)
Infectious Diseases	39	19 (49%)	12 (31%)	8 (21%)
Kidney Diseases	4	3 (75%)	0 (0%)	1 (25%)
Lung Diseases	5	4 (80%)	0 (0%)	1 (20%)
Neurology	30	9 (30%)	14 (47%)	7 (23%)
Ophthalmologic	11	6 (55%)	4 (36%)	1 (9%)
Psychiatric Disorders	17	6 (35%)	2 (12%)	9 (53%)
