# Supplementary material for: Sex representation in trials relative to indication-specific disease burden in FDA-approved drugs (2015–2023)
Source: Nat Commun. 2026 Jun 23;17:6962. doi: 10.1038/s41467-026-74469-z (PMC13392115; doi:10.1038/s41467-026-74469-z)
Supplement: Supplementary file 10 — Source data [file 41467_2026_74469_MOESM10_ESM.xlsx]

## Sheet: FIGURE 2
Therapeutic Area	Female prevalence ratio (%)
Autoimmune and Inflammatory Diseases	90.1786
Autoimmune and Inflammatory Diseases	79.9624
Autoimmune and Inflammatory Diseases	71.4101
Autoimmune and Inflammatory Diseases	71.4101
Autoimmune and Inflammatory Diseases	71.4101
Autoimmune and Inflammatory Diseases	61.4748
Autoimmune and Inflammatory Diseases	61.4748
Autoimmune and Inflammatory Diseases	61.4748
Autoimmune and Inflammatory Diseases	61.4748
Autoimmune and Inflammatory Diseases	53.7975
Autoimmune and Inflammatory Diseases	53.7975
Autoimmune and Inflammatory Diseases	53.7975
Autoimmune and Inflammatory Diseases	53.7975
Autoimmune and Inflammatory Diseases	53.7975
Autoimmune and Inflammatory Diseases	53.7975
Autoimmune and Inflammatory Diseases	53.7975
Autoimmune and Inflammatory Diseases	53.7975
Autoimmune and Inflammatory Diseases	53.7975
Autoimmune and Inflammatory Diseases	25.7001
Cancer	100
Cancer	100
Cancer	99.0196
Cancer	99.0196
Cancer	99.0196
Cancer	99.0196
Cancer	99.0196
Cancer	99.0196
Cancer	99.0196
Cancer	99.0196
Cancer	99.0196
Cancer	99.0196
Cancer	99.0196
Cancer	64.4595
Cancer	43.8919
Cancer	43.8919
Cancer	41.585
Cancer	41.585
Cancer	38.7637
Cancer	34.7521
Cancer	34.1483
Cancer	23.6593
Cancer	23.6593
Cancer	23.6593
Cancer	20.1195
Cancer	0
Cancer	0
Cancer	0
Cancer	0
Cancer Associated	73.9967
Cancer Associated	73.0951
Cancer Associated	38.4723
Cardiovascular Diseases	51.9694
Cardiovascular Diseases	50.5
Cardiovascular Diseases	50.5
Cardiovascular Diseases	44.6938
Cardiovascular Diseases	44.6938
Cardiovascular Diseases	43.8518
Cardiovascular Diseases	43.8
Cardiovascular Diseases	38.4723
Cardiovascular Diseases	38.4723
Cardiovascular Diseases	38.4723
Cardiovascular Diseases	37.9699
Dermatology	64.1015
Dermatology	64.1015
Dermatology	61.7734
Dermatology	55.4945
Dermatology	50.5
Dermatology	50.5
Dermatology	50.5
Endocrinology and Endocrine Disorders	81.9971
Endocrinology and Endocrine Disorders	81.9971
Endocrinology and Endocrine Disorders	64.3601
Endocrinology and Endocrine Disorders	64.3601
Endocrinology and Endocrine Disorders	53.4979
Endocrinology and Endocrine Disorders	48.4994
Endocrinology and Endocrine Disorders	48.4994
Endocrinology and Endocrine Disorders	48.4994
Endocrinology and Endocrine Disorders	48.4994
Endocrinology and Endocrine Disorders	42.488
Endocrinology and Endocrine Disorders	42.488
Endocrinology and Endocrine Disorders	42.488
Endocrinology and Endocrine Disorders	42.488
Endocrinology and Endocrine Disorders	42.488
Endocrinology and Endocrine Disorders	33.7457
Gastrointestinal Disorders	71.8364
Gastrointestinal Disorders	71.6084
Gastrointestinal Disorders	71.4101
Gastrointestinal Disorders	71.4101
Gastrointestinal Disorders	71.4101
Gastrointestinal Disorders	62.6691
Gastrointestinal Disorders	61.4748
Gastrointestinal Disorders	61.3752
Gastrointestinal Disorders	61.3752
Gastrointestinal Disorders	51.8995
Hematology	70.6861
Hematology	56.8912
Hematology	56.8912
Hematology	54.9955
Hematology	54.9955
Hematology	50.5
Hematology	50.5
Hematology	35.3558
Infectious Diseases	100
Infectious Diseases	100
Infectious Diseases	100
Infectious Diseases	76.264
Infectious Diseases	76.264
Infectious Diseases	76.264
Infectious Diseases	76.264
Infectious Diseases	76.264
Infectious Diseases	76.264
Infectious Diseases	76.264
Infectious Diseases	76.264
Infectious Diseases	64.0618
Infectious Diseases	60.9769
Infectious Diseases	55.8537
Infectious Diseases	55.6941
Infectious Diseases	53.6976
Infectious Diseases	50.5
Infectious Diseases	50.5
Infectious Diseases	47.6987
Infectious Diseases	43.9621
Infectious Diseases	43.9621
Infectious Diseases	43.9621
Infectious Diseases	37.6684
Infectious Diseases	31.6309
Infectious Diseases	30.7241
Infectious Diseases	30.7241
Infectious Diseases	30.7241
Infectious Diseases	30.7241
Infectious Diseases	30.7241
Infectious Diseases	30.1193
Infectious Diseases	30.1193
Infectious Diseases	29.8269
Infectious Diseases	29.8168
Infectious Diseases	29.8168
Infectious Diseases	29.8168
Infectious Diseases	19.3097
Infectious Diseases	19.3097
Infectious Diseases	19.3097
Infectious Diseases	19.3097
Infectious Diseases	19.3097
Infectious Diseases	19.3097
Infectious Diseases	19.3097
Kidney Diseases	50.5
Kidney Diseases	45.235
Kidney Diseases	45.235
Kidney Diseases	34.8527
Lung Diseases	71.1126
Lung Diseases	71.1126
Lung Diseases	71.1126
Lung Diseases	71.1126
Lung Diseases	60.479
Neurology	67.1129
Neurology	67.1129
Neurology	76.1749
Neurology	76.1749
Neurology	76.1749
Neurology	76.165
Neurology	76.165
Neurology	76.165
Neurology	68.5329
Neurology	68.5329
Neurology	68.5329
Neurology	68.5329
Neurology	68.5329
Neurology	68.5329
Neurology	68.5329
Neurology	68.5329
Neurology	68.5329
Neurology	67.1129
Neurology	67.1129
Neurology	59.4829
Neurology	59.4829
Neurology	58.4864
Neurology	55.6941
Neurology	0.59375
Neurology	0.59375
Neurology	50.5
Neurology	40.481
Neurology	30.9256
Neurology	30.9256
Neurology	30.9256
Ophthalmologic	66.6163
Ophthalmologic	66.6163
Ophthalmologic	60.3794
Ophthalmologic	60.3794
Ophthalmologic	50.5
Ophthalmologic	50.5
Ophthalmologic	50.5
Ophthalmologic	50.5
Ophthalmologic	43.4909
Ophthalmologic	43.4909
Ophthalmologic	43.4909
Psychiatric Disorders	100
Psychiatric Disorders	100
Psychiatric Disorders	62.9
Psychiatric Disorders	62.888
Psychiatric Disorders	62.8681
Psychiatric Disorders	53.7975
Psychiatric Disorders	50.5
Psychiatric Disorders	50.5
Psychiatric Disorders	50.5
Psychiatric Disorders	50.5
Psychiatric Disorders	50.5
Psychiatric Disorders	50.5
Psychiatric Disorders	50.5
Psychiatric Disorders	50.5
Psychiatric Disorders	50.5
Psychiatric Disorders	50.5
Psychiatric Disorders	50.5
Psychiatric Disorders	37.6684
Psychiatric Disorders	37.6684
Reproductive Health	100
Reproductive Health	100
Reproductive Health	100
Reproductive Health	100
Reproductive Health	100

## Sheet: FIGURE 3
Sigma bin (μ=50.5, σ≈16.67)	% Prevalence ratio (Women vs Men)	Count # indications
<-3σ	0.5	4
-3σ:-2σ	17.1667	0
-2σ:-1σ	33.8333	28
-1σ:+1σ	67.1667	121
+1σ:+2σ	83.8333	41
+2σ:+3σ	100	24

## Sheet: FIGURE 4
Trade Name	X-axis(Prev-50.5)	Y-axis (CT enrollment-Prevelance)
Biktarvy	-31.1903	-6.30972
Genvoya	-31.1903	28.6903
Genvoya	-31.1903	-6.30972
Pifeltro	-31.1903	-3.30972
Rukobia	-31.1903	6.69028
Cabenuva	-31.1903	8.69028
Sunlenca	-31.1903	8.69028
Balversa	-30.3805	0.880478
padcev	-26.8407	6.34066
Imfinzi	-26.8407	4.34066
Tecentriq	-26.8407	54.3407
Zurampic	-24.7999	-21.7001
Baxdela	-20.6832	7.18315
Nuzyra	-20.6832	15.1832
Nuzyra	-20.6832	12.1832
Xepi	-20.6731	14.1731
Veklury	-20.3807	6.88072
Paxlovid	-20.3807	20.2807
Daklinza	-19.7759	10.2759
Mavyret	-19.7759	13.2759
Vosevi	-19.7759	-7.72405
Zepatier	-19.7759	8.27595
Epclusa	-19.7759	7.27595
Ongentys	-19.5744	11.0744
Xadago	-19.5744	2.07439
Nourianz	-19.5744	18.0744
Xacduro	-18.8691	-5.63093
Sogroya	-16.7543	18.2543
Fotivda	-16.3517	-7.14832
Odomzo	-15.7479	2.24788
Korsuva	-15.6473	5.14726
Ryzneuta	-15.1442	64.6442
Azstarys	-12.8316	1.33157
Qelbree	-12.8316	-1.66843
ROLVEDON	-12.8316	62.3316
Kengreal	-12.5301	-9.96992
Cosela	-12.0277	-5.47233
Corlanor	-12.0277	-14.4723
Entresto	-12.0277	-16.4723
Verquvo	-12.0277	-14.4723
Libtayo	-11.7363	-23.7637
Nuplazid	-10.019	-4.48096
Epkinly	-8.91498	-3.08502
Columvi	-8.91498	-5.98502
Adlyxin	-8.01202	9.51202
Adlyxin	-8.01202	-11.488
Tresiba	-8.01202	1.51202
Tresiba	-8.01202	1.51202
Tzield	-8.01202	-6.48798
Omlonti	-7.00911	11.5091
Rhopressa	-7.00911	18.5091
Vyzulta	-7.00911	14.5091
Inpefa	-6.7	0
Praluent	-6.64816	-3.85184
Fruzaqla	-6.60806	-1.69194
Lonsurf	-6.60806	-4.89194
Xenleta	-6.53789	0.0378855
Nuzyra	-6.53789	-1.96211
Nuzyra	-6.53789	1.03789
Leqvio	-5.80616	-12.6938
Nexletol	-5.80616	-15.6938
Lokelma	-5.26501	-4.23499
Veltassa	-5.26501	-6.23499
Voquezna	-2.80129	15.3013
Mounjaro	-2.0006	-3.4994
Ozempic	-2.0006	-6.4994
Steglatro	-2.0006	-0.4994
Brenzavvy	-2.0006	-13.1994
Leqvio	0	-18.5
Nexletol	0	-21.5
Kybella	0	34.5
Daxxify	0	36.5
Jeuveau	0	40.5
Savaysa	0	-7.5
Savaysa	0	-12.5
BevYxxa	0	3.5
Xeglyze	0	33.5
Kerendia	0	-20.5
Byfavo	0	1.5
Izervay	0	19.1
Beovu	0	5.5
Vabysmo	0	8.5
Vabysmo	0	-10.5
Lybalvi	0	-18.5
Vraylar	0	-9.5
Vraylar	0	-22.5
Lucemyra	0	-22.5
Aristada	0	-18.5
Caplyta	0	-26.5
Lybalvi	0	-18.5
Vraylar	0	-9.5
Vraylar	0	-22.5
Rexulti	0	18.5
Rexulti	0	-13.5
Gemtesa	1.39947	33.1005
Giapreza	1.46942	-12.9694
Parsabiv	2.9979	-13.4979
Xofluza	3.19763	-3.69763
Bimzelx	3.29749	-25.5975
cosentyx	3.29749	-23.7975
Ilumya	3.29749	-24.7975
Siliq	3.29749	-22.7975
Skyrizi	3.29749	-23.7975
Sotyktu	3.29749	-20.7975
Taltz	3.29749	-21.7975
Tremfya	3.29749	-24.7975
Vtama	3.29749	-11.2975
Olinvyk	3.29749	25.2025
Savaysa	4.4955	-11.9955
Savaysa	4.4955	-16.9955
Klisyri	4.99451	-42.4945
Aemcolo	5.19408	-5.69408
Ingrezza	5.19408	-13.6941
Zinplava	5.35372	1.14628
Doptelet	6.39118	-21.8912
Moxidectin	6.39118	-20.8912
Bridion	7.98642	-6.48642
Xcopri	8.98293	-10.4829
Briviact	8.98293	-10.4829
Dayvigo	9.35652	16.1435
Quviviq	9.35652	8.14348
Vabysmo	9.87945	-1.37945
Vabysmo	9.87945	-20.3794
Yupelri	9.97904	-9.47904
Beyfortus	10.4769	-12.9769
Omvoh	10.8752	-21.1752
Velsipity	10.8752	-17.7752
Adbry	10.9748	-13.4748
Cibinqo	10.9748	-14.4748
Dupixent	10.9748	-19.4748
Eucrisa	10.9748	-5.47476
Viberzi	10.9748	4.52524
Litfulo	11.2734	0.326608
Barhemsys	12.1691	25.3309
Rexulti	12.3681	6.13191
Exxua	12.388	1.81201
Rexulti	12.4	-25.9
Seysara	13.5618	-6.06175
Aklief	13.6015	-9.10153
Winlevi	13.6015	-1.10153
Zegaloque	13.8601	-24.3601
Zegaloque	13.8601	-12.3601
Rybrevant	13.9595	-3.45951
Miebo	16.1163	8.88374
Xiidra	16.1163	9.38374
Leqembi	16.6129	-17.6129
Aduhelm	16.6129	-15.1129
Addyi	16.6129	32.8871
Vyleesi	16.6129	32.8871
Aimovig	18.0329	16.4671
Ajovy	18.0329	18.4671
Emgality	18.0329	16.4671
Nurtec ODT	18.0329	16.4671
Vyepti	18.0329	18.4671
Zavzpret	18.0329	16.9671
Qulipta	18.0329	19.4671
Reyvow	18.0329	15.4671
Ubrelvy	18.0329	20.4671
Accrufer	20.1861	-2.68614
CINQAIR	20.6126	-9.11259
Fasenra	20.6126	-8.11259
Nucala	20.6126	-12.1126
Tezspire	20.6126	-7.11259
Kevzara	20.9101	10.5899
Olumiant	20.9101	8.58992
Rinvoq	20.9101	7.58992
Motegrity	20.9101	4.58992
Pizensy	20.9101	4.58992
Trulance	20.9101	7.58992
Symproic	21.1084	-9.60838
Ibsrela	21.3364	10.1636
Varubi	22.5951	-13.0951
Akynzeo	23.4967	-33.9967
Mayzent	25.665	-16.165
Ponvory	25.665	-11.165
Ocrevus	25.665	-15.165
Zeposia	25.6749	-9.17489
Zinbryta	25.6749	-9.17489
Briumvi	25.6749	-12.1749
Recarbrio	25.764	-33.264
Recarbrio	25.764	-33.264
Zemdri	25.764	-23.264
Avycaz	25.764	-2.26395
Avycaz	25.764	-50.264
Fetroja	25.764	-21.264
Vabomere	25.764	-10.264
Xerava	25.764	-33.264
Lupkynis	29.4624	6.03762
Evenity	31.4971	18.0029
Tymlos	31.4971	18.0029
Saphnelo	39.6786	2.82143

## Sheet: FIGURE 5
	CT enrollment aligned with Prev-ratio #(%)*	Overrepresented trials n (%)*	Underrepresented trials n (%)*
Autoimmune and Inflammatory Diseases	5	1	13
Cancer	10	1	1
Cancer Associated	1	0	2
Cardiovascular Diseases	3	0	8
Dermatology	3	3	1
Endocrinology and Endocrine Disorders	7	3	5
Gastrointestinal Disorders	5	3	2
Hematology	2	1	5
Infectious Diseases	19	12	8
Kidney Diseases	3	0	1
Lung Diseases	4	0	1
Neurology	9	14	7
Ophthalmologic	6	4	1
Psychiatric Disorders	6	2	9

## Sheet: Supplementary Figure 1
Year	CT-Prev
2015	-23.7975
2015	-21.7001
2015	0.980392
2015	-4.89194
2015	2.24788
2015	-13.0951
2015	-3.85184
2015	-14.4723
2015	-16.4723
2015	-9.96992
2015	34.5
2015	1.51202
2015	1.51202
2015	4.52524
2015	-11.9955
2015	-16.9955
2015	-7.5
2015	-12.5
2015	-2.26395
2015	-50.264
2015	10.2759
2015	28.6903
2015	-6.30972
2015	-6.23499
2015	-12.1126
2015	-6.48642
2015	-25.9
2015	6.13191
2015	18.5
2015	-9.5
2015	-9.5
2015	-13.5
2015	-18.5
2015	-22.5
2015	-22.5
2015	32.8871
2016	-5.47476
2016	-21.7975
2016	54.3407
2016	9.51202
2016	-11.488
2016	1.14628
2016	8.27595
2016	7.27595
2016	-9.11259
2016	-9.17489
2016	-10.4829
2016	-4.48096
2016	9.38374
2017	10.5899
2017	-19.4748
2017	-22.7975
2017	-24.7975
2017	0.980392
2017	0.980392
2017	0.980392
2017	4.34066
2017	-12.9694
2017	18.0029
2017	-13.4979
2017	-0.4994
2017	-6.4994
2017	-9.60838
2017	7.58992
2017	0
2017	-10.264
2017	3.5
2017	13.2759
2017	-7.72405
2017	14.1731
2017	7.18315
2017	-8.11259
2017	-15.165
2017	-13.6941
2017	2.07439
2017	18.5091
2017	14.5091
2018	8.58992
2018	-24.7975
2018	-1.01961
2018	-23.7637
2018	0
2018	-33.9967
2018	4.58992
2018	-20.8912
2018	-21.8912
2018	-23.264
2018	-33.264
2018	-6.06175
2018	-5.69408
2018	-3.69763
2018	1.03789
2018	-1.96211
2018	15.1832
2018	12.1832
2018	-3.30972
2018	-6.30972
2018	-4.23499
2018	-9.47904
2018	18.4671
2018	16.4671
2018	16.4671
2018	-22.5
2018	0
2018	0
2019	7.58992
2019	-23.7975
2019	0.980392
2019	0.980392
2019	6.34066
2019	0.880478
2019	0
2019	-9.10153
2019	40.5
2019	18.0029
2019	10.1636
2019	-2.68614
2019	-21.264
2019	-33.264
2019	-33.264
2019	0.0378855
2019	-16.165
2019	20.4671
2019	15.4671
2019	-10.4829
2019	25.5
2019	18.0744
2019	5.5
2019	0
2019	-26.5
2019	0
2019	32.8871
2020	-0.0196078
2020	-0.0196078
2020	0
2020	-21.5
2020	-15.6938
2020	-1.10153
2020	-42.4945
2020	18.2543
2020	4.58992
2020	25.3309
2020	33.1005
2020	33.5
2020	6.88072
2020	6.69028
2020	-9.17489
2020	18.4671
2020	16.4671
2020	1.5
2020	11.0744
2020	25.2025
2021	2.82143
2021	6.03762
2021	-13.4748
2021	0
2021	0
2021	-3.45951
2021	-7.14832
2021	-5.47233
2021	-18.5
2021	-12.6938
2021	-14.4723
2021	-12.3601
2021	-24.3601
2021	0
2021	8.69028
2021	-20.5
2021	5.14726
2021	-7.11259
2021	-11.165
2021	19.4671
2021	-15.1129
2021	-18.5
2021	-18.5
2021	1.33157
2021	-1.66843
2021	0
2022	-14.4748
2022	-11.2975
2022	-20.7975
2022	0
2022	36.5
2022	-3.4994
2022	-6.48798
2022	0
2022	15.3013
2022	62.3316
2022	8.69028
2022	-12.1749
2022	17.5
2022	-1.37945
2022	-20.3794
2022	8.5
2022	-10.5
2022	11.5091
2023	-25.5975
2023	-0.0196078
2023	-0.519608
2023	-1.69194
2023	-3.08502
2023	-5.98502
2023	0
2023	0.326608
2023	-13.1994
2023	-17.7752
2023	-21.1752
2023	64.6442
2023	-12.9769
2023	-5.63093
2023	20.2807
2023	16.9671
2023	-17.6129
2023	8.88374
2023	19.1
2023	0
2023	1.81201
2023	0
